# Supplementary material for: Microbiome Structure of the Aphid Myzus persicae (Sulzer) Is Shaped by Different Solanaceae Plant Diets
Source: Front Microbiol. 2021 Jul 5;12:667257. doi: 10.3389/fmicb.2021.667257 (PMC8287905; doi:10.3389/fmicb.2021.667257)
Supplement: Supplementary file 1 [file Table_1.XLSX]

## Sheet: edgeR_Cabbage vs Tobacco
Dataset S1. Analysis of differential occurrence of bacterial ASVs in the guts of aphids on four plant diets.
ASVID	log2FoldChange	logCPM	PValue	Phylum	Genus	MeanA	MeanB	C1	C2	C3	C4	C5	C6	C7	C8	C9	C10	C12	T1	T3	T4	T6	T7	T8	T9	T10	T11	T12
ASV_2	3.198	19.239	0.00518285	Proteobacteria	Buchnera	68.254	14.769	58.782	86.08	79.766	83.446	87.172	37.439	72.826	85.376	17.174	74.381	68.352	6.845	20.375	47.046	4.577	46.339	6.011	2.526	3.199	5.851	4.921
ASV_3	-8.425	17.968	5.75e-09	Proteobacteria	NA	0.122	56.86	0.143	0.126	0.102	0.036	0.081	0.321	0.109	0.061	0.135	0.145	0.086	73.047	1.792	5	75.254	44.726	66.451	70.613	77.278	77.318	77.124
ASV_4	-4.19	14.703	0.00136751	Proteobacteria	NA	0.222	5.829	0.35	0.187	0.145	0.127	0.117	0.58	0.26	0.11	0.224	0.159	0.186	7.773	1.888	1.708	5.971	4.121	6.02	7.174	7.653	7.772	8.209
ASV_5	7.654	15.757	6.48e-07	Proteobacteria	Acinetobacter	7.503	0.075	6.189	2.577	3.764	3.399	1.909	19.743	15.903	2.403	10.776	6.94	8.935	0.041	0.058	0.151	0.042	0.012	0.021	0.169	0.081	0.011	0.162
ASV_8	15.978	14.664	2.48e-14	Proteobacteria	Wolbachia	4.932	0	0.199	0.25	0.184	0.146	0.205	0.302	0.113	1.493	50.832	0.33	0.197	0	0	0	0	0	0	0	0	0	0
ASV_9	9.069	14.625	9.17e-08	Firmicutes	Allobaculum	4.364	0.01	9.418	1.501	5.327	4.32	2.408	13.62	1.223	0.439	1.677	0.859	7.215	0.063	0.011	0	0.021	0	0	0	0.006	0	0
ASV_14	8.026	13.159	3.31e-06	Proteobacteria	Helicobacter	1.553	0.013	3.797	0.592	1.585	1.367	0.686	4.475	0.687	0.331	0.652	0.545	2.365	0	0.031	0.051	0.015	0	0	0	0	0.017	0.011
ASV_17	14.256	12.943	1.84e-11	Proteobacteria	Staphylococcus	0.929	0	1.75	0.221	0.401	0.332	0.88	1.477	2.899	0.186	0.751	0.599	0.723	0	0	0	0	0	0	0	0	0	0
ASV_22	7.95	12.179	9.28e-06	Firmicutes	Allobaculum	0.778	0.004	1.598	0.275	0.937	0.813	0.448	2.267	0.262	0.104	0.443	0.22	1.195	0.013	0	0	0.015	0	0	0	0	0	0.008
ASV_32	4.858	10.769	0.00365643	Proteobacteria	Bradyrhizobium	0.274	0.021	0.308	0.136	0.249	0.191	0.201	0.754	0	0.342	0.316	0.279	0.238	0	0.061	0.067	0	0.019	0	0.034	0	0	0.029
ASV_36	-5.59	9.258	0.00273502	Proteobacteria	NA	0.001	0.164	0	0	0	0	0.014	0	0	0	0	0	0	0.044	0.412	0.183	0.064	0.243	0.057	0.171	0.099	0.176	0.19
ASV_39	9.546	8.288	3.75e-05	Proteobacteria	Sphingomonas	0.033	0	0	0	0	0	0	0	0	0.358	0	0	0	0	0	0	0	0	0	0	0	0	0
ASV_41	6.177	10.477	0.000669298	Proteobacteria	NA	0.241	0.006	0.36	0.064	0.743	0.044	0.107	0.737	0.026	0.08	0.232	0.131	0.132	0.006	0.025	0	0	0	0	0	0.011	0.013	0
ASV_46	5.138	10.076	0.00373832	Proteobacteria	NA	0.177	0.013	0.318	0.084	0.182	0.138	0.066	0.539	0.071	0.052	0.121	0.096	0.276	0.008	0.053	0.044	0.004	0	0.007	0.015	0.001	0	0.003
ASV_58	5.465	9.726	0.0030268	Proteobacteria	Variovorax	0.139	0.006	0.251	0.044	0.126	0.083	0.122	0.381	0	0.133	0.148	0.112	0.124	0	0	0.017	0	0	0.045	0	0	0	0
ASV_65	8.415	9.719	5.66e-05	Bacteroidetes	NA	0.136	0.001	0.116	0.057	0.169	0.194	0.049	0.328	0.031	0.014	0.095	0.031	0.411	0	0.015	0	0	0	0	0	0	0	0
ASV_70	-8.332	7.02	0.00101245	Proteobacteria	NA	0	0.044	0	0	0	0	0	0	0	0	0	0	0	0.03	0.118	0.126	0.039	0	0	0.045	0.058	0.024	0
ASV_78	-7.889	6.624	0.00270737	Proteobacteria	Acinetobacter	0	0.028	0	0	0	0	0	0	0	0	0	0	0	0.08	0.06	0.046	0	0	0	0.045	0	0	0.053
ASV_81	10.589	9.302	2.01e-06	Firmicutes	NA	0.098	0	0.125	0.064	0.106	0.081	0.063	0.268	0.045	0.046	0.076	0.066	0.134	0	0	0	0	0	0	0	0	0	0
ASV_109	-8.899	7.543	0.000246098	Proteobacteria	NA	0	0.051	0	0	0	0	0	0	0	0	0	0	0	0.022	0.216	0	0.021	0.06	0	0.037	0.02	0.075	0.064
ASV_111	10.391	9.108	3.65e-06	Proteobacteria	Lysobacter	0.088	0	0.161	0.031	0.094	0.067	0.062	0.202	0	0.109	0.064	0.091	0.092	0	0	0	0	0	0	0	0	0	0
ASV_115	8.334	7.146	0.00069855	Proteobacteria	Acinetobacter	0.015	0	0.007	0	0	0	0	0	0.015	0.111	0.015	0.012	0	0	0	0	0	0	0	0	0	0	0
ASV_131	10.016	8.742	1.08e-05	Actinobacteria	Actinoplanes	0.068	0	0.079	0.033	0.056	0.046	0.044	0.184	0	0.092	0.067	0.061	0.087	0	0	0	0	0	0	0	0	0	0
ASV_139	10.045	8.77	9.92e-06	Proteobacteria	NA	0.069	0	0.105	0.048	0.056	0.048	0.058	0.154	0	0.072	0.083	0.065	0.066	0	0	0	0	0	0	0	0	0	0
ASV_148	9.986	8.713	1.17e-05	Firmicutes	Oscillospira	0.063	0	0.14	0.046	0.086	0.05	0.054	0.132	0.03	0.024	0.033	0.034	0.068	0	0	0	0	0	0	0	0	0	0
ASV_150	9.91	8.639	1.44e-05	Firmicutes	Ruminococcus	0.061	0	0.137	0.065	0.055	0.04	0.032	0.116	0.027	0.033	0.034	0.034	0.096	0	0	0	0	0	0	0	0	0	0
ASV_162	9.739	8.473	2.28e-05	Proteobacteria	Novosphingobium	0.056	0	0.079	0.026	0.039	0.04	0.036	0.135	0	0.075	0.065	0.072	0.052	0	0	0	0	0	0	0	0	0	0
ASV_163	9.634	8.371	3e-05	Firmicutes	Allobaculum	0.055	0	0.128	0.02	0.053	0.04	0.03	0.158	0.022	0.015	0.022	0.027	0.086	0	0	0	0	0	0	0	0	0	0
ASV_165	-7.457	6.251	0.00671546	Firmicutes	Nitrosopumilus	0	0.058	0	0	0	0	0	0	0	0	0	0	0	0	0.581	0	0	0	0	0	0	0	0
ASV_177	6.165	8.421	0.00414837	Bacteroidetes	NA	0.053	0.001	0.069	0.024	0.07	0.073	0.023	0.087	0.007	0.009	0.037	0.021	0.168	0	0	0	0.008	0	0	0	0	0	0
ASV_185	-9.37	7.988	8.13e-05	Proteobacteria	Pseudomonas	0	0.056	0	0	0	0	0	0	0	0	0	0	0	0	0	0	0.063	0.02	0.069	0.047	0.176	0.049	0.132
ASV_193	9.585	8.325	3.4e-05	Deferribacteres	Mucispirillum	0.048	0	0.085	0.038	0.037	0.053	0.024	0.074	0.029	0	0.037	0.06	0.085	0	0	0	0	0	0	0	0	0	0
ASV_199	9.482	8.226	4.41e-05	Deferribacteres	Mucispirillum	0.046	0	0.093	0.028	0.045	0.04	0.027	0.077	0.015	0.025	0.041	0.034	0.081	0	0	0	0	0	0	0	0	0	0
ASV_223	9.875	8.605	1.58e-05	Proteobacteria	Buchnera	0.046	0	0	0.142	0	0	0	0	0	0.239	0.128	0	0	0	0	0	0	0	0	0	0	0	0
ASV_227	9.312	8.063	6.71e-05	Actinobacteria	Promicromonospora	0.042	0	0.06	0.014	0.033	0.038	0.032	0.11	0	0.052	0.04	0.035	0.044	0	0	0	0	0	0	0	0	0	0
ASV_228	9.102	7.863	0.000110668	Proteobacteria	Buchnera	0.027	0	0	0	0.049	0.025	0.05	0.038	0.032	0.03	0	0.028	0.048	0	0	0	0	0	0	0	0	0	0
ASV_231	-9.011	7.648	0.000189758	Proteobacteria	Pseudomonas	0	0.044	0	0	0	0	0	0	0	0	0	0	0	0	0	0	0.066	0.015	0.073	0.036	0.115	0.031	0.101
ASV_239	9.016	7.781	0.000134857	Deferribacteres	Mucispirillum	0.04	0	0.133	0	0.051	0.044	0	0.084	0	0	0.036	0	0.095	0	0	0	0	0	0	0	0	0	0
ASV_261	-7.787	6.535	0.00336619	Proteobacteria	Dokdonella	0	0.016	0	0	0	0	0	0	0	0	0	0	0	0	0	0.005	0.138	0.014	0	0	0	0.004	0
ASV_262	6.609	7.682	0.0047432	Proteobacteria	Rhizobium	0.03	0.001	0.051	0.014	0.031	0.015	0.028	0.058	0	0.044	0.026	0.034	0.033	0	0.012	0	0	0	0	0	0	0	0
ASV_295	-7.98	6.704	0.00223249	Proteobacteria	NA	0	0.019	0	0	0	0	0	0	0	0	0	0	0	0	0	0	0.187	0	0	0	0	0	0
ASV_296	7.702	7.516	0.00175556	Firmicutes	Oscillospira	0.028	0	0.049	0.014	0.02	0.024	0.013	0.062	0.005	0.02	0.034	0.021	0.051	0	0	0.002	0	0	0	0	0	0	0
ASV_316	-8.616	7.28	0.000510089	Proteobacteria	NA	0	0.031	0	0	0	0	0	0	0	0	0	0	0	0	0	0.015	0.275	0	0.018	0	0	0	0
ASV_318	-7.804	6.55	0.00324749	Proteobacteria	NA	0	0.033	0	0	0	0	0	0	0	0	0	0	0	0	0	0.241	0	0.034	0	0	0.017	0.015	0.024
ASV_342	-7.865	6.603	0.00284671	Proteobacteria	Pseudomonas	0	0.019	0	0	0	0	0	0	0	0	0	0	0	0.048	0	0	0	0	0	0	0.042	0.038	0.06
ASV_347	8.807	7.585	0.000215245	Firmicutes	Oscillospira	0.029	0	0.049	0.021	0.036	0.028	0.021	0.084	0.011	0	0.013	0.017	0.04	0	0	0	0	0	0	0	0	0	0
ASV_353	8.678	7.464	0.000297853	Actinobacteria	Streptomyces	0.029	0	0.053	0	0.023	0.032	0.004	0.07	0	0.036	0.031	0.027	0.039	0	0	0	0	0	0	0	0	0	0
ASV_355	8.654	7.441	0.000316691	Bacteroidetes	Chitinophaga	0.028	0	0.049	0.007	0.025	0.016	0.014	0.085	0	0.028	0.028	0.03	0.031	0	0	0	0	0	0	0	0	0	0
ASV_389	8.65	7.438	0.000319831	Actinobacteria	Microbacterium	0.027	0	0.12	0.048	0	0	0.026	0.032	0.013	0	0.023	0.03	0	0	0	0	0	0	0	0	0	0	0
ASV_394	-7.713	6.47	0.00395134	Proteobacteria	Pseudomonas	0	0.017	0	0	0	0	0	0	0	0	0	0	0	0.049	0	0	0	0	0	0	0.049	0.038	0.03
ASV_395	8.298	7.113	0.000761744	Proteobacteria	Buchnera	0.012	0	0	0	0.033	0	0.041	0	0.035	0.02	0	0	0	0	0	0	0	0	0	0	0	0	0
ASV_398	-7.777	6.527	0.00344124	Proteobacteria	NA	0	0.016	0	0	0	0	0	0	0	0	0	0	0	0	0	0	0.162	0	0	0	0	0	0
ASV_408	-8.63	7.294	0.000491445	Proteobacteria	NA	0	0.029	0	0	0	0	0	0	0	0	0	0	0	0	0	0	0.294	0	0	0	0	0	0
ASV_409	8.346	7.157	0.000679308	Proteobacteria	Buchnera	0.014	0	0	0	0.055	0.025	0.024	0	0.027	0	0	0.024	0	0	0	0	0	0	0	0	0	0	0
ASV_419	-8.276	6.969	0.00115259	Proteobacteria	Pseudomonas	0	0.028	0	0	0	0	0	0	0	0	0	0	0	0	0	0	0	0	0	0	0	0	0.276
ASV_426	8.49	7.289	0.000478785	Actinobacteria	Actinoplanes	0.024	0	0.032	0	0.018	0.018	0.013	0.051	0	0.038	0.047	0.022	0.022	0	0	0	0	0	0	0	0	0	0
ASV_435	8.889	7.662	0.000179618	Firmicutes	Lactobacillus	0.023	0	0	0	0	0	0.082	0	0	0.082	0.038	0.05	0	0	0	0	0	0	0	0	0	0	0
ASV_455	8.672	7.459	0.0003023	Firmicutes	Ruminococcus	0.02	0	0.014	0.024	0	0	0.073	0	0	0.046	0.026	0.036	0	0	0	0	0	0	0	0	0	0	0
ASV_464	8.955	7.724	0.000154941	Proteobacteria	Buchnera	0.022	0	0	0	0	0	0	0	0	0.237	0	0	0	0	0	0	0	0	0	0	0	0	0
ASV_500	7.893	6.748	0.00190726	Proteobacteria	Pseudomonas	0.011	0	0	0	0	0	0	0	0	0.109	0.008	0	0	0	0	0	0	0	0	0	0	0	0
ASV_511	9.458	8.205	4.67e-05	Proteobacteria	Buchnera	0.018	0	0	0	0	0	0	0	0.203	0	0	0	0	0	0	0	0	0	0	0	0	0	0
ASV_522	8.233	7.052	0.000889221	Firmicutes	Alicyclobacillus	0.021	0	0	0.007	0	0	0.004	0.007	0.009	0.007	0.183	0.009	0.004	0	0	0	0	0	0	0	0	0	0
ASV_543	7.581	6.471	0.00372744	Proteobacteria	Buchnera	0.02	0	0.217	0	0	0	0	0	0	0	0	0	0	0	0	0	0	0	0	0	0	0	0
ASV_550	8.06	6.897	0.00131993	Proteobacteria	Buchnera	0.013	0	0	0	0.033	0	0.058	0.031	0	0.025	0	0	0	0	0	0	0	0	0	0	0	0	0
ASV_562	7.769	6.637	0.00248802	Proteobacteria	Flexispira	0.016	0	0.041	0.008	0.016	0.006	0.006	0.043	0.007	0	0.008	0.011	0.025	0	0	0	0	0	0	0	0	0	0
ASV_566	8.148	6.976	0.00108092	Firmicutes	Oscillospira	0.019	0	0.033	0	0.012	0.018	0.008	0.044	0.015	0	0.02	0.021	0.033	0	0	0	0	0	0	0	0	0	0
ASV_571	8.058	6.894	0.0013282	Proteobacteria	Serratia	0.018	0	0.032	0	0.015	0.017	0.014	0.043	0	0.017	0.024	0.018	0.018	0	0	0	0	0	0	0	0	0	0
ASV_617	7.839	6.699	0.00214513	Bacteroidetes	Dyadobacter	0.017	0	0.021	0	0.019	0.011	0.007	0.086	0	0.013	0.013	0.011	0.011	0	0	0	0	0	0	0	0	0	0
ASV_625	8.05	6.887	0.00135004	Actinobacteria	Adlercreutzia	0.017	0	0.031	0.006	0.025	0	0.02	0.048	0.007	0.01	0.009	0.009	0.026	0	0	0	0	0	0	0	0	0	0
ASV_638	7.986	6.831	0.00155576	Proteobacteria	Buchnera	0.01	0	0	0	0	0	0.036	0.026	0.043	0	0	0	0	0	0	0	0	0	0	0	0	0	0
ASV_643	-7.535	6.318	0.00573257	Proteobacteria	NA	0	0.014	0	0	0	0	0	0	0	0	0	0	0	0	0	0	0.122	0.003	0	0	0	0.004	0.007
ASV_647	8.026	6.866	0.0014245	Firmicutes	Coprococcus	0.017	0	0.026	0.018	0.017	0.013	0.011	0.036	0	0.011	0.018	0.015	0.021	0	0	0	0	0	0	0	0	0	0
ASV_670	-7.756	6.508	0.00360123	Proteobacteria	Dok59	0	0.016	0	0	0	0	0	0	0	0	0	0	0	0	0	0	0.153	0	0	0.01	0	0	0
ASV_696	-7.474	6.267	0.00648788	Proteobacteria	Methylibium	0	0.013	0	0	0	0	0	0	0	0	0	0	0	0	0	0	0.131	0	0	0	0	0	0
ASV_697	7.7	6.576	0.00288022	Bacteroidetes	NA	0.016	0	0.037	0	0.022	0	0.007	0.038	0.003	0	0.021	0.009	0.037	0	0	0	0	0	0	0	0	0	0
ASV_701	7.675	6.556	0.0030354	Proteobacteria	Buchnera	0.008	0	0	0	0	0	0.026	0	0.029	0	0	0	0.035	0	0	0	0	0	0	0	0	0	0
ASV_721	7.541	6.438	0.00404744	Actinobacteria	Microbacterium	0.01	0	0	0	0.028	0.023	0	0	0	0.02	0	0	0.042	0	0	0	0	0	0	0	0	0	0
ASV_791	7.562	6.456	0.00387598	Firmicutes	Bacillus	0.012	0	0.007	0	0	0.011	0.004	0.005	0	0.007	0.006	0.092	0	0	0	0	0	0	0	0	0	0	0
ASV_813	7.626	6.512	0.00337965	Firmicutes	NA	0.012	0	0.012	0	0.013	0.011	0.012	0.014	0.006	0.004	0.015	0.013	0.031	0	0	0	0	0	0	0	0	0	0
ASV_856	7.436	6.347	0.00504686	Proteobacteria	Wolbachia	0.014	0	0	0	0	0	0	0	0	0	0.15	0	0	0	0	0	0	0	0	0	0	0	0
ASV_892	8.776	7.557	0.000230637	Proteobacteria	Buchnera	0.012	0	0	0	0	0	0	0	0.127	0	0	0	0	0	0	0	0	0	0	0	0	0	0
ASV_897	8.768	7.55	0.000235284	Proteobacteria	Buchnera	0.011	0	0	0	0	0	0	0	0.126	0	0	0	0	0	0	0	0	0	0	0	0	0	0
ASV_937	8.714	7.499	0.000271115	Proteobacteria	Buchnera	0.011	0	0	0	0	0	0	0	0.121	0	0	0	0	0	0	0	0	0	0	0	0	0	0
ASV_957	7.498	6.401	0.00443425	Firmicutes	Faecalibacterium	0.009	0	0	0.018	0	0	0	0	0	0.048	0.013	0.021	0	0	0	0	0	0	0	0	0	0	0
ASV_1015	7.282	6.218	0.00690512	Actinobacteria	Mycobacterium	0.01	0	0.022	0	0.01	0	0.006	0.012	0	0.022	0.013	0.012	0.014	0	0	0	0	0	0	0	0	0	0
ASV_1018	8.041	6.88	0.00137758	Firmicutes	Turicibacter	0.011	0	0	0	0	0	0.035	0	0	0.087	0	0	0	0	0	0	0	0	0	0	0	0	0
ASV_1031	7.113	6.076	0.00965073	Firmicutes	Bacteroides	0.01	0	0	0	0.013	0.008	0	0.048	0	0.007	0.009	0.008	0.021	0	0	0	0	0	0	0	0	0	0
ASV_1071	7.733	6.606	0.00268283	Proteobacteria	Paracoccus	0.01	0	0	0	0	0.074	0	0	0	0.012	0	0	0.027	0	0	0	0	0	0	0	0	0	0
ASV_1079	7.873	6.73	0.00199167	Actinobacteria	NA	0.011	0	0.007	0.005	0	0	0.049	0	0	0.039	0	0.017	0	0	0	0	0	0	0	0	0	0	0
ASV_1081	8.537	7.335	0.000424951	Proteobacteria	Acinetobacter	0.01	0	0	0	0	0	0	0	0.107	0	0	0	0	0	0	0	0	0	0	0	0	0	0
ASV_1082	8.537	7.335	0.000424951	Proteobacteria	Buchnera	0.01	0	0	0	0	0	0	0	0.107	0	0	0	0	0	0	0	0	0	0	0	0	0	0
ASV_1269	7.199	6.148	0.00815348	Firmicutes	Oscillospira	0.008	0	0.016	0	0	0.022	0	0	0.013	0	0.012	0	0.024	0	0	0	0	0	0	0	0	0	0
ASV_1338	7.626	6.512	0.00337699	Firmicutes	Lactobacillus	0.009	0	0	0	0	0	0.024	0	0	0.06	0.013	0	0	0	0	0	0	0	0	0	0	0	0
ASV_1348	8.262	7.082	0.000828225	Proteobacteria	Buchnera	0.008	0	0	0	0	0	0	0	0.089	0	0	0	0	0	0	0	0	0	0	0	0	0	0
ASV_1354	7.312	6.243	0.00649938	Proteobacteria	Buchnera	0.009	0	0	0	0.096	0	0	0	0	0	0	0	0	0	0	0	0	0	0	0	0	0	0
ASV_1609	7.559	6.455	0.00389215	Proteobacteria	Buchnera	0.007	0	0	0	0	0	0.081	0	0	0	0	0	0	0	0	0	0	0	0	0	0	0	0
ASV_1619	8.027	6.869	0.00141876	Proteobacteria	Buchnera	0.007	0	0	0	0	0	0	0	0.075	0	0	0	0	0	0	0	0	0	0	0	0	0	0
ASV_1633	7.463	6.372	0.00476413	Firmicutes	Lactobacillus	0.007	0	0	0	0	0	0.032	0	0	0.049	0	0	0	0	0	0	0	0	0	0	0	0	0
ASV_1967	7.777	6.647	0.00244168	Proteobacteria	Buchnera	0.006	0	0	0	0	0	0	0	0.063	0	0	0	0	0	0	0	0	0	0	0	0	0	0
ASV_2773	7.338	6.267	0.00615743	Proteobacteria	Acinetobacter	0.004	0	0	0	0	0	0	0	0.047	0	0	0	0	0	0	0	0	0	0	0	0	0	0
ASV_2774	7.338	6.267	0.00615743	Proteobacteria	Buchnera	0.004	0	0	0	0	0	0	0	0.047	0	0	0	0	0	0	0	0	0	0	0	0	0	0
ASV_2938	7.254	6.196	0.0073023	Proteobacteria	NA	0.004	0	0	0	0	0	0	0	0.044	0	0	0	0	0	0	0	0	0	0	0	0	0	0

## Sheet: edgeR_Cabbage vs Eggplant
ASVID	log2FoldChange	logCPM	PValue	Phylum	Genus	MeanA	MeanB	C1	C2	C3	C4	C6	C7	C8	C9	C10	C12	E1	E2	E3	E4	E6	E8	E9	E10	E12
ASV_2	4.329	19.044	0.000922342	Proteobacteria	Buchnera	66.362	10.093	58.782	86.08	79.766	83.446	37.439	72.826	85.376	17.174	74.381	68.352	4.966	0.401	4.299	3.155	1.774	3.535	0.8	1.913	69.995
ASV_3	-8.679	18.17	2.87e-08	Proteobacteria	Pseudomonas	0.126	66.289	0.143	0.126	0.102	0.036	0.321	0.109	0.061	0.135	0.145	0.086	76.816	80.112	76.906	83.718	73.853	54.535	74.129	74.454	2.083
ASV_4	-4.3	14.789	0.00257457	Proteobacteria	Pseudomonas	0.233	6.05	0.35	0.187	0.145	0.127	0.58	0.26	0.11	0.224	0.159	0.186	7.106	6.944	7.287	7.662	6.801	4.769	5.378	7.419	1.081
ASV_5	6.943	15.817	1.83e-05	Proteobacteria	Acinetobacter	8.063	0.116	6.189	2.577	3.764	3.399	19.743	15.903	2.403	10.776	6.94	8.935	0.016	0	0.148	0.082	0.046	0.178	0.122	0.361	0.09
ASV_8	15.827	14.758	3.87e-12	Proteobacteria	Wolbachia	5.405	0	0.199	0.25	0.184	0.146	0.302	0.113	1.493	50.832	0.33	0.197	0	0	0	0	0	0	0	0	0
ASV_9	6.251	14.609	0.000139136	Firmicutes	Allobaculum	4.56	0.097	9.418	1.501	5.327	4.32	13.62	1.223	0.439	1.677	0.859	7.215	0.038	0.062	0.068	0.022	0.032	0.27	0.204	0.018	0.158
ASV_14	4.754	13.2	0.00349332	Proteobacteria	Helicobacter	1.64	0.101	3.797	0.592	1.585	1.367	4.475	0.687	0.331	0.652	0.545	2.365	0.05	0.047	0.054	0.015	0.044	0.183	0.258	0.032	0.232
ASV_17	6.757	12.9	0.000203486	Firmicutes	Staphylococcus	0.934	0.017	1.75	0.221	0.401	0.332	1.477	2.899	0.186	0.751	0.599	0.723	0.022	0	0.023	0	0	0	0	0.106	0
ASV_22	5.9	12.162	0.00111092	Firmicutes	Allobaculum	0.811	0.023	1.598	0.275	0.937	0.813	2.267	0.262	0.104	0.443	0.22	1.195	0	0.034	0	0.008	0.017	0.051	0	0.017	0.081
ASV_28	8.765	7.789	0.0010453	Proteobacteria	Acinetobacter	0.037	0	0	0	0	0	0.035	0	0	0	0.337	0	0	0	0	0	0	0	0	0	0
ASV_32	5.034	10.699	0.00796942	Proteobacteria	Bradyrhizobium	0.281	0.008	0.308	0.136	0.249	0.191	0.754	0	0.342	0.316	0.279	0.238	0	0.021	0	0	0.049	0	0	0	0
ASV_36	-10.613	9.422	1.27e-05	Proteobacteria	NA	0	0.156	0	0	0	0	0	0	0	0	0	0	0.043	0.573	0.1	0.174	0.105	0.134	0.088	0.139	0.046
ASV_41	6.033	10.478	0.00286944	Proteobacteria	NA	0.255	0.004	0.36	0.064	0.743	0.044	0.737	0.026	0.08	0.232	0.131	0.132	0	0	0.022	0	0	0	0	0.018	0
ASV_65	6.015	9.761	0.00474466	Bacteroidetes	NA	0.145	0.005	0.116	0.057	0.169	0.194	0.328	0.031	0.014	0.095	0.031	0.411	0	0	0	0	0.005	0	0	0	0.042
ASV_70	-8.166	7.101	0.00337625	Proteobacteria	NA	0	0.037	0	0	0	0	0	0	0	0	0	0	0.017	0	0.055	0.01	0.033	0	0.09	0	0.126
ASV_78	-8.847	7.725	0.000782266	Proteobacteria	Acinetobacter	0	0.054	0	0	0	0	0	0	0	0	0	0	0.029	0.089	0.067	0.029	0.039	0.037	0.074	0	0.121
ASV_89	-6.23	8.298	0.00918038	Proteobacteria	NA	0.001	0.053	0	0	0	0	0	0	0	0.008	0	0	0	0.018	0	0	0.403	0.049	0	0	0.003
ASV_102	-9.521	8.361	0.0001914	Firmicutes	Staphylococcus	0	0.154	0	0	0	0	0	0	0	0	0	0	0	0	0	0	0	1.389	0	0	0
ASV_105	-9.431	8.276	0.000233333	Firmicutes	Staphylococcus	0	0.145	0	0	0	0	0	0	0	0	0	0	0	0	0	0	0	1.305	0	0	0
ASV_109	-8.112	7.052	0.00376828	Proteobacteria	NA	0	0.033	0	0	0	0	0	0	0	0	0	0	0	0	0.037	0.022	0.037	0.131	0.054	0.02	0
ASV_111	10.086	9.055	6.56e-05	Proteobacteria	Lysobacter	0.091	0	0.161	0.031	0.094	0.067	0.202	0	0.109	0.064	0.091	0.092	0	0	0	0	0	0	0	0	0
ASV_116	-8.238	7.165	0.00292061	Proteobacteria	Serratia	0	0.039	0	0	0	0	0	0	0	0	0	0	0	0.048	0.046	0.005	0.013	0.093	0.056	0.057	0.033
ASV_131	9.723	8.702	0.000150539	Actinobacteria	Actinoplanes	0.071	0	0.079	0.033	0.056	0.046	0.184	0	0.092	0.067	0.061	0.087	0	0	0	0	0	0	0	0	0
ASV_138	-8.436	7.346	0.00192889	Firmicutes	Staphylococcus	0	0.043	0	0	0	0	0	0	0	0	0	0	0	0	0	0	0	0	0	0.385	0
ASV_139	9.708	8.687	0.000155811	Proteobacteria	NA	0.07	0	0.105	0.048	0.056	0.048	0.154	0	0.072	0.083	0.065	0.066	0	0	0	0	0	0	0	0	0
ASV_151	-8.436	7.345	0.00192953	Proteobacteria	Rhodoplanes	0	0.03	0	0	0	0	0	0	0	0	0	0	0.006	0	0.006	0	0.166	0.035	0.033	0.024	0
ASV_156	-8.816	7.696	0.000832519	OP1	NA	0	0.056	0	0	0	0	0	0	0	0	0	0	0	0	0	0	0	0	0	0.501	0
ASV_162	9.449	8.439	0.000271787	Proteobacteria	Novosphingobium	0.058	0	0.079	0.026	0.039	0.04	0.135	0	0.075	0.065	0.072	0.052	0	0	0	0	0	0	0	0	0
ASV_223	9.735	8.714	0.000146587	Proteobacteria	Buchnera	0.051	0	0	0.142	0	0	0	0	0.239	0.128	0	0	0	0	0	0	0	0	0	0	0
ASV_227	8.989	8	0.000685252	Actinobacteria	Promicromonospora	0.043	0	0.06	0.014	0.033	0.038	0.11	0	0.052	0.04	0.035	0.044	0	0	0	0	0	0	0	0	0
ASV_239	8.876	7.893	0.000850159	Deferribacteres	Mucispirillum	0.044	0	0.133	0	0.051	0.044	0.084	0	0	0.036	0	0.095	0	0	0	0	0	0	0	0	0
ASV_300	-9.451	8.296	0.000223034	Proteobacteria	Pseudomonas	0	0.087	0	0	0	0	0	0	0	0	0	0	0	0	0	0	0	0	0	0.779	0
ASV_306	8.623	7.657	0.00137349	Firmicutes	Ruminococcus	0.034	0	0.093	0.021	0.029	0.032	0.067	0.007	0.007	0.015	0.03	0.038	0	0	0	0	0	0	0	0	0
ASV_314	-8.586	7.483	0.00139477	Proteobacteria	Pseudomonas	0	0.033	0	0	0	0	0	0	0	0	0	0	0	0.207	0	0.088	0	0	0	0	0
ASV_330	-7.718	6.705	0.0079765	Proteobacteria	Rubellimicrobium	0	0.028	0	0	0	0	0	0	0	0	0	0	0	0	0	0	0	0.006	0.22	0.026	0
ASV_331	-7.664	6.659	0.00881375	Firmicutes	NA	0	0.024	0	0	0	0	0	0	0	0	0	0	0	0.023	0	0	0	0	0	0.196	0
ASV_347	8.499	7.541	0.00178203	Firmicutes	Oscillospira	0.03	0	0.049	0.021	0.036	0.028	0.084	0.011	0	0.013	0.017	0.04	0	0	0	0	0	0	0	0	0
ASV_351	8.343	7.399	0.00244571	Firmicutes	Oscillospira	0.025	0	0.043	0.022	0.025	0	0.045	0.015	0.022	0.021	0.01	0.05	0	0	0	0	0	0	0	0	0
ASV_353	8.503	7.545	0.00176613	Actinobacteria	Streptomyces	0.031	0	0.053	0	0.023	0.032	0.07	0	0.036	0.031	0.027	0.039	0	0	0	0	0	0	0	0	0
ASV_355	8.391	7.442	0.00222065	Bacteroidetes	Chitinophaga	0.03	0	0.049	0.007	0.025	0.016	0.085	0	0.028	0.028	0.03	0.031	0	0	0	0	0	0	0	0	0
ASV_389	8.273	7.334	0.00281339	Actinobacteria	Microbacterium	0.027	0	0.12	0.048	0	0	0.032	0.013	0	0.023	0.03	0	0	0	0	0	0	0	0	0	0
ASV_395	7.636	6.766	0.00917203	Proteobacteria	Buchnera	0.009	0	0	0	0.033	0	0	0.035	0.02	0	0	0	0	0	0	0	0	0	0	0	0
ASV_396	-8.295	7.217	0.00259646	EM3	NA	0	0.039	0	0	0	0	0	0	0	0	0	0	0	0	0.006	0	0	0	0	0.341	0
ASV_405	8.199	7.266	0.003256	Firmicutes	NA	0.025	0	0.038	0.016	0.036	0.026	0.064	0	0.007	0.022	0.01	0.033	0	0	0	0	0	0	0	0	0
ASV_410	-8.218	7.147	0.00303845	Proteobacteria	Pseudomonas	0	0.033	0	0	0	0	0	0	0	0	0	0	0.296	0	0	0	0	0	0	0	0
ASV_413	-7.898	6.863	0.00570168	Firmicutes	NA	0	0.029	0	0	0	0	0	0	0	0	0	0	0.009	0.007	0	0	0	0	0.006	0.24	0
ASV_426	8.219	7.284	0.00313372	Actinobacteria	Actinoplanes	0.025	0	0.032	0	0.018	0.018	0.051	0	0.038	0.047	0.022	0.022	0	0	0	0	0	0	0	0	0
ASV_428	7.87	6.97	0.00606954	Proteobacteria	Rhizobium	0.021	0	0.028	0	0.015	0.007	0.056	0	0.028	0.021	0.028	0.022	0	0	0	0	0	0	0	0	0
ASV_434	-8.626	7.519	0.00127838	Proteobacteria	NA	0	0.035	0	0	0	0	0	0	0	0	0	0	0	0	0.315	0	0	0	0	0	0
ASV_435	8.005	7.091	0.00472395	Firmicutes	Lactobacillus	0.017	0	0	0	0	0	0	0	0.082	0.038	0.05	0	0	0	0	0	0	0	0	0	0
ASV_456	-7.749	6.732	0.00753078	Proteobacteria	NA	0	0.015	0	0	0	0	0	0	0	0	0	0	0	0	0.02	0	0.118	0	0	0	0
ASV_464	8.815	7.837	0.000952443	Proteobacteria	Buchnera	0.024	0	0	0	0	0	0	0	0.237	0	0	0	0	0	0	0	0	0	0	0	0
ASV_473	-7.856	6.826	0.00617406	OP1	NA	0	0.029	0	0	0	0	0	0	0	0	0	0	0	0	0	0	0	0.003	0	0.254	0.003
ASV_494	-8.198	7.129	0.00317025	Thermotogae	Thermotoga	0	0.036	0	0	0	0	0	0	0	0	0	0	0	0	0	0	0	0	0	0.326	0
ASV_511	9.319	8.315	0.000355733	Proteobacteria	Buchnera	0.02	0	0	0	0	0	0	0.203	0	0	0	0	0	0	0	0	0	0	0	0	0
ASV_522	8.053	7.134	0.00431966	Firmicutes	Alicyclobacillus	0.023	0	0	0.007	0	0	0.007	0.009	0.007	0.183	0.009	0.004	0	0	0	0	0	0	0	0	0
ASV_529	-8.67	7.561	0.00115831	Proteobacteria	NA	0	0.05	0	0	0	0	0	0	0	0	0	0	0	0	0	0	0	0	0	0.453	0
ASV_566	7.904	7.001	0.00570102	Firmicutes	Oscillospira	0.02	0	0.033	0	0.012	0.018	0.044	0.015	0	0.02	0.021	0.033	0	0	0	0	0	0	0	0	0
ASV_571	7.727	6.844	0.00783499	Proteobacteria	Serratia	0.018	0	0.032	0	0.015	0.017	0.043	0	0.017	0.024	0.018	0.018	0	0	0	0	0	0	0	0	0
ASV_583	-8.519	7.421	0.00161654	Proteobacteria	Pseudomonas	0	0.045	0	0	0	0	0	0	0	0	0	0	0	0	0	0	0	0	0	0.408	0
ASV_601	-7.775	6.755	0.00717095	Proteobacteria	Pseudomonas	0	0.024	0	0	0	0	0	0	0	0	0	0	0.217	0	0	0	0	0	0	0	0
ASV_617	7.592	6.726	0.00992234	Bacteroidetes	Dyadobacter	0.018	0	0.021	0	0.019	0.011	0.086	0	0.013	0.013	0.011	0.011	0	0	0	0	0	0	0	0	0
ASV_625	7.624	6.754	0.00937476	Actinobacteria	Adlercreutzia	0.017	0	0.031	0.006	0.025	0	0.048	0.007	0.01	0.009	0.009	0.026	0	0	0	0	0	0	0	0	0
ASV_647	7.733	6.849	0.00775988	Firmicutes	Coprococcus	0.018	0	0.026	0.018	0.017	0.013	0.036	0	0.011	0.018	0.015	0.021	0	0	0	0	0	0	0	0	0
ASV_731	-7.785	6.764	0.00703495	Proteobacteria	Pseudomonas	0	0.015	0	0	0	0	0	0	0	0	0	0	0	0	0	0	0.138	0	0	0	0
ASV_892	8.637	7.671	0.00133234	Proteobacteria	Buchnera	0.013	0	0	0	0	0	0	0.127	0	0	0	0	0	0	0	0	0	0	0	0	0
ASV_897	8.629	7.664	0.00135404	Proteobacteria	Buchnera	0.013	0	0	0	0	0	0	0.126	0	0	0	0	0	0	0	0	0	0	0	0	0
ASV_937	8.575	7.613	0.00151885	Proteobacteria	Buchnera	0.012	0	0	0	0	0	0	0.121	0	0	0	0	0	0	0	0	0	0	0	0	0
ASV_960	-7.998	6.951	0.00471485	Proteobacteria	Pseudomonas	0	0.016	0	0	0	0	0	0	0	0	0	0	0	0	0	0.144	0	0	0	0	0
ASV_971	-8.094	7.036	0.00390271	Proteobacteria	Pseudomonas	0	0.019	0	0	0	0	0	0	0	0	0	0	0	0	0	0	0.171	0	0	0	0
ASV_994	-7.87	6.838	0.00601385	Proteobacteria	Pseudomonas	0	0.029	0	0	0	0	0	0	0	0	0	0	0	0	0	0	0	0	0	0.26	0
ASV_1071	7.594	6.728	0.00988327	Proteobacteria	Paracoccus	0.011	0	0	0	0	0.074	0	0	0.012	0	0	0.027	0	0	0	0	0	0	0	0	0
ASV_1081	8.398	7.45	0.00218775	Proteobacteria	Acinetobacter	0.011	0	0	0	0	0	0	0.107	0	0	0	0	0	0	0	0	0	0	0	0	0
ASV_1082	8.398	7.45	0.00218775	Proteobacteria	Buchnera	0.011	0	0	0	0	0	0	0.107	0	0	0	0	0	0	0	0	0	0	0	0	0
ASV_1151	-7.893	6.858	0.0057627	Proteobacteria	Pseudomonas	0	0.016	0	0	0	0	0	0	0	0	0	0	0	0	0	0	0.148	0	0	0	0
ASV_1348	8.123	7.199	0.00377043	Proteobacteria	Buchnera	0.009	0	0	0	0	0	0	0.089	0	0	0	0	0	0	0	0	0	0	0	0	0
ASV_1619	7.888	6.988	0.00586202	Proteobacteria	Buchnera	0.008	0	0	0	0	0	0	0.075	0	0	0	0	0	0	0	0	0	0	0	0	0
ASV_1967	7.639	6.768	0.00912914	Proteobacteria	Buchnera	0.006	0	0	0	0	0	0	0.063	0	0	0	0	0	0	0	0	0	0	0	0	0

## Sheet: edgeR_Cabbage vs Pepper
ASVID	log2FoldChange	logCPM	PValue	Phylum	Genus	MeanA	MeanB	C1	C2	C3	C4	C5	C6	C7	C8	C9	C10	C12	P1	P2	P3	P4	P5	P6	P8	P9	P10	P11	P12
ASV_3	-5.12	15.326	0.0036112	Proteobacteria	Pseudomonas	0.122	8.108	0.143	0.126	0.102	0.036	0.081	0.321	0.109	0.061	0.135	0.145	0.086	73.996	0.936	0.652	1.559	1.623	1.348	0.874	2.897	2.32	2.391	0.595
ASV_5	6.451	16.256	0.00041909	Proteobacteria	Wolbachia	7.503	0.427	6.189	2.577	3.764	3.399	1.909	19.743	15.903	2.403	10.776	6.94	8.935	0.027	0.118	0.063	0.095	0.072	0.033	2.972	0.518	0.247	0.243	0.305
ASV_8	16.706	15.153	7.44e-11	Firmicutes	Allobaculum	4.932	0	0.199	0.25	0.184	0.146	0.205	0.302	0.113	1.493	50.832	0.33	0.197	0	0	0	0	0	0	0	0	0	0	0
ASV_9	8.668	15.116	2.99e-05	Proteobacteria	Helicobacter	4.364	0.031	9.418	1.501	5.327	4.32	2.408	13.62	1.223	0.439	1.677	0.859	7.215	0.067	0	0.011	0.03	0.005	0	0.019	0.022	0.076	0	0.111
ASV_14	8.057	13.648	0.000153815	Firmicutes	Staphylococcus	1.553	0.011	3.797	0.592	1.585	1.367	0.686	4.475	0.687	0.331	0.652	0.545	2.365	0.043	0.027	0.017	0.012	0	0	0	0.018	0	0	0
ASV_17	6.883	13.444	0.00072597	Firmicutes	Allobaculum	0.929	0.039	1.75	0.221	0.401	0.332	0.88	1.477	2.899	0.186	0.751	0.599	0.723	0	0	0.103	0	0	0	0.151	0.17	0	0	0
ASV_22	7.107	12.672	0.000778914	Proteobacteria	NA	0.778	0.014	1.598	0.275	0.937	0.813	0.448	2.267	0.262	0.104	0.443	0.22	1.195	0.019	0.026	0.026	0.015	0	0.07	0	0	0	0	0
ASV_41	6.758	10.957	0.00263217	Proteobacteria	Variovorax	0.241	0.008	0.36	0.064	0.743	0.044	0.107	0.737	0.026	0.08	0.232	0.131	0.132	0	0	0	0	0	0	0	0.092	0	0	0
ASV_58	7.604	10.186	0.00180595	Bacteroidetes	NA	0.139	0.003	0.251	0.044	0.126	0.083	0.122	0.381	0	0.133	0.148	0.112	0.124	0	0	0	0	0	0	0.032	0	0	0	0
ASV_65	8.046	10.203	0.0012042	Bacteroidetes	NA	0.136	0.001	0.116	0.057	0.169	0.194	0.049	0.328	0.031	0.014	0.095	0.031	0.411	0.009	0	0	0	0	0	0	0	0	0	0
ASV_70	-8.706	7.257	0.00660023	Proteobacteria	NA	0	0.066	0	0	0	0	0	0	0	0	0	0	0	0	0.049	0	0.038	0.097	0.118	0.131	0.07	0.111	0	0.112
ASV_72	-9.418	7.93	0.00214625	Proteobacteria	Psychrobacter	0	0.115	0	0	0	0	0	0	0	0	0	0	0	0	0.029	0.012	0.012	0.016	0.013	1.146	0.018	0.013	0.011	0
ASV_82	-9.303	7.82	0.00255566	Cyanobacteria	Phormidium	0	0.11	0	0	0	0	0	0	0	0	0	0	0	0	0.007	0.014	0.004	0.011	0.004	1.152	0	0.009	0.01	0
ASV_85	-8.843	7.385	0.00526585	Proteobacteria	Comamonas	0	0.105	0	0	0	0	0	0	0	0	0	0	0	0	0.015	0	0	0	0	0	0	0	0	1.141
ASV_100	-8.699	7.25	0.00667546	Firmicutes	Sporosarcina	0	0.09	0	0	0	0	0	0	0	0	0	0	0	0	0	0	0	0	0.411	0.149	0	0	0	0.436
ASV_111	11.119	9.585	2.24e-05	Proteobacteria	Lysobacter	0.088	0	0.161	0.031	0.094	0.067	0.062	0.202	0	0.109	0.064	0.091	0.092	0	0	0	0	0	0	0	0	0	0	0
ASV_117	-9.767	8.266	0.00123621	Firmicutes	Ruminococcus	0	0.08	0	0	0	0	0	0	0	0	0	0	0	0	0	0.86	0.017	0	0	0	0	0	0	0
ASV_121	-9.818	8.315	0.00113792	Firmicutes	Ruminococcus	0	0.088	0	0	0	0	0	0	0	0	0	0	0	0	0	0.86	0	0.016	0	0.031	0.033	0.015	0.017	0
ASV_124	-8.569	7.131	0.00822254	Proteobacteria	NA	0	0.061	0	0	0	0	0	0	0	0	0	0	0	0	0.023	0	0	0.09	0.028	0.135	0.398	0	0	0
ASV_127	-8.648	7.204	0.00724462	Proteobacteria	NA	0	0.064	0	0	0	0	0	0	0	0	0	0	0	0	0.024	0	0	0.023	0	0.169	0.485	0	0	0
ASV_139	10.772	9.244	4.71e-05	Proteobacteria	NA	0.069	0	0.105	0.048	0.056	0.048	0.058	0.154	0	0.072	0.083	0.065	0.066	0	0	0	0	0	0	0	0	0	0	0
ASV_148	10.713	9.187	5.33e-05	Firmicutes	Oscillospira	0.063	0	0.14	0.046	0.086	0.05	0.054	0.132	0.03	0.024	0.033	0.034	0.068	0	0	0	0	0	0	0	0	0	0	0
ASV_177	10.395	8.874	0.000102495	Bacteroidetes	NA	0.053	0	0.069	0.024	0.07	0.073	0.023	0.087	0.007	0.009	0.037	0.021	0.168	0	0	0	0	0	0	0	0	0	0	0
ASV_193	10.312	8.794	0.000120944	Deferribacteres	Mucispirillum	0.048	0	0.085	0.038	0.037	0.053	0.024	0.074	0.029	0	0.037	0.06	0.085	0	0	0	0	0	0	0	0	0	0	0
ASV_199	10.209	8.693	0.000148351	Deferribacteres	Mucispirillum	0.046	0	0.093	0.028	0.045	0.04	0.027	0.077	0.015	0.025	0.041	0.034	0.081	0	0	0	0	0	0	0	0	0	0	0
ASV_223	10.602	9.078	6.71e-05	Proteobacteria	Buchnera	0.046	0	0	0.142	0	0	0	0	0	0.239	0.128	0	0	0	0	0	0	0	0	0	0	0	0	0
ASV_227	10.039	8.528	0.000206353	Actinobacteria	Promicromonospora	0.042	0	0.06	0.014	0.033	0.038	0.032	0.11	0	0.052	0.04	0.035	0.044	0	0	0	0	0	0	0	0	0	0	0
ASV_237	-8.96	7.495	0.00432307	Firmicutes	Ruminococcus	0	0.046	0	0	0	0	0	0	0	0	0	0	0	0	0	0.506	0	0	0	0	0	0	0	0
ASV_239	9.743	8.24	0.000361616	Deferribacteres	Mucispirillum	0.04	0	0.133	0	0.051	0.044	0	0.084	0	0	0.036	0	0.095	0	0	0	0	0	0	0	0	0	0	0
ASV_291	9.475	7.983	0.000589107	Firmicutes	Oscillospira	0.028	0	0.056	0.026	0.024	0.022	0.016	0.045	0.008	0	0.021	0.034	0.058	0	0	0	0	0	0	0	0	0	0	0
ASV_347	9.534	8.039	0.000529944	Firmicutes	Oscillospira	0.029	0	0.049	0.021	0.036	0.028	0.021	0.084	0.011	0	0.013	0.017	0.04	0	0	0	0	0	0	0	0	0	0	0
ASV_351	9.318	7.833	0.000776302	Firmicutes	Oscillospira	0.024	0	0.043	0.022	0.025	0	0.012	0.045	0.015	0.022	0.021	0.01	0.05	0	0	0	0	0	0	0	0	0	0	0
ASV_353	9.405	7.915	0.00066746	Actinobacteria	Streptomyces	0.029	0	0.053	0	0.023	0.032	0.004	0.07	0	0.036	0.031	0.027	0.039	0	0	0	0	0	0	0	0	0	0	0
ASV_355	9.381	7.892	0.000696218	Bacteroidetes	Chitinophaga	0.028	0	0.049	0.007	0.025	0.016	0.014	0.085	0	0.028	0.028	0.03	0.031	0	0	0	0	0	0	0	0	0	0	0
ASV_389	9.377	7.889	0.000700748	Actinobacteria	Microbacterium	0.027	0	0.12	0.048	0	0	0.026	0.032	0.013	0	0.023	0.03	0	0	0	0	0	0	0	0	0	0	0	0
ASV_405	9.238	7.756	0.000892362	Firmicutes	NA	0.024	0	0.038	0.016	0.036	0.026	0.018	0.064	0	0.007	0.022	0.01	0.033	0	0	0	0	0	0	0	0	0	0	0
ASV_426	9.216	7.736	0.00092635	Actinobacteria	Actinoplanes	0.024	0	0.032	0	0.018	0.018	0.013	0.051	0	0.038	0.047	0.022	0.022	0	0	0	0	0	0	0	0	0	0	0
ASV_435	9.616	8.118	0.000456535	Firmicutes	Lactobacillus	0.023	0	0	0	0	0	0.082	0	0	0.082	0.038	0.05	0	0	0	0	0	0	0	0	0	0	0	0
ASV_455	9.399	7.91	0.000673961	Firmicutes	Ruminococcus	0.02	0	0.014	0.024	0	0	0.073	0	0	0.046	0.026	0.036	0	0	0	0	0	0	0	0	0	0	0	0
ASV_464	9.682	8.182	0.000404501	Proteobacteria	Buchnera	0.022	0	0	0	0	0	0	0	0	0.237	0	0	0	0	0	0	0	0	0	0	0	0	0	0
ASV_511	10.186	8.672	0.00015494	Proteobacteria	Buchnera	0.018	0	0	0	0	0	0	0	0.203	0	0	0	0	0	0	0	0	0	0	0	0	0	0	0
ASV_522	8.958	7.491	0.00147489	Firmicutes	Alicyclobacillus	0.021	0	0	0.007	0	0	0.004	0.007	0.009	0.007	0.183	0.009	0.004	0	0	0	0	0	0	0	0	0	0	0
ASV_543	8.304	6.884	0.00515298	Proteobacteria	Buchnera	0.02	0	0.217	0	0	0	0	0	0	0	0	0	0	0	0	0	0	0	0	0	0	0	0	0
ASV_552	8.329	6.908	0.00492224	Firmicutes	Oscillospira	0.016	0	0.053	0	0	0.03	0	0.065	0	0	0	0	0.026	0	0	0	0	0	0	0	0	0	0	0
ASV_562	8.494	7.059	0.00362673	Proteobacteria	Flexispira	0.016	0	0.041	0.008	0.016	0.006	0.006	0.043	0.007	0	0.008	0.011	0.025	0	0	0	0	0	0	0	0	0	0	0
ASV_566	8.874	7.412	0.00174498	Firmicutes	Oscillospira	0.019	0	0.033	0	0.012	0.018	0.008	0.044	0.015	0	0.02	0.021	0.033	0	0	0	0	0	0	0	0	0	0	0
ASV_600	8.342	6.919	0.00481157	Proteobacteria	Shinella	0.015	0	0.053	0	0	0.012	0	0.035	0	0.017	0.013	0.018	0.016	0	0	0	0	0	0	0	0	0	0	0
ASV_617	8.564	7.123	0.00318027	Bacteroidetes	Dyadobacter	0.017	0	0.021	0	0.019	0.011	0.007	0.086	0	0.013	0.013	0.011	0.011	0	0	0	0	0	0	0	0	0	0	0
ASV_625	8.776	7.32	0.00211651	Actinobacteria	Adlercreutzia	0.017	0	0.031	0.006	0.025	0	0.02	0.048	0.007	0.01	0.009	0.009	0.026	0	0	0	0	0	0	0	0	0	0	0
ASV_647	8.752	7.298	0.00221808	Firmicutes	Coprococcus	0.017	0	0.026	0.018	0.017	0.013	0.011	0.036	0	0.011	0.018	0.015	0.021	0	0	0	0	0	0	0	0	0	0	0
ASV_697	8.425	6.995	0.00412971	Bacteroidetes	NA	0.016	0	0.037	0	0.022	0	0.007	0.038	0.003	0	0.021	0.009	0.037	0	0	0	0	0	0	0	0	0	0	0
ASV_854	8.265	6.849	0.00553563	Bacteroidetes	NA	0.013	0	0.037	0.01	0	0.012	0.009	0.024	0	0.006	0	0.013	0.03	0	0	0	0	0	0	0	0	0	0	0
ASV_856	8.16	6.754	0.00668458	Proteobacteria	Wolbachia	0.014	0	0	0	0	0	0	0	0	0	0.15	0	0	0	0	0	0	0	0	0	0	0	0	0
ASV_892	9.504	8.012	0.00055919	Proteobacteria	Buchnera	0.012	0	0	0	0	0	0	0	0.127	0	0	0	0	0	0	0	0	0	0	0	0	0	0	0
ASV_897	9.496	8.004	0.00056688	Proteobacteria	Buchnera	0.011	0	0	0	0	0	0	0	0.126	0	0	0	0	0	0	0	0	0	0	0	0	0	0	0
ASV_937	9.441	7.952	0.000624745	Proteobacteria	Buchnera	0.011	0	0	0	0	0	0	0	0.121	0	0	0	0	0	0	0	0	0	0	0	0	0	0	0
ASV_1015	8.006	6.616	0.00876748	Actinobacteria	Mycobacterium	0.01	0	0.022	0	0.01	0	0.006	0.012	0	0.022	0.013	0.012	0.014	0	0	0	0	0	0	0	0	0	0	0
ASV_1018	8.767	7.312	0.0021527	Firmicutes	Turicibacter	0.011	0	0	0	0	0	0.035	0	0	0.087	0	0	0	0	0	0	0	0	0	0	0	0	0	0
ASV_1071	8.459	7.026	0.00387732	Proteobacteria	Paracoccus	0.01	0	0	0	0	0.074	0	0	0	0.012	0	0	0.027	0	0	0	0	0	0	0	0	0	0	0
ASV_1079	8.599	7.156	0.00297509	Actinobacteria	NA	0.011	0	0.007	0.005	0	0	0.049	0	0	0.039	0	0.017	0	0	0	0	0	0	0	0	0	0	0	0
ASV_1081	9.265	7.783	0.000851634	Proteobacteria	Acinetobacter	0.01	0	0	0	0	0	0	0	0.107	0	0	0	0	0	0	0	0	0	0	0	0	0	0	0
ASV_1082	9.265	7.783	0.000851634	Proteobacteria	Buchnera	0.01	0	0	0	0	0	0	0	0.107	0	0	0	0	0	0	0	0	0	0	0	0	0	0	0
ASV_1338	8.351	6.928	0.00472728	Firmicutes	Lactobacillus	0.009	0	0	0	0	0	0.024	0	0	0.06	0.013	0	0	0	0	0	0	0	0	0	0	0	0	0
ASV_1348	8.989	7.522	0.00138447	Proteobacteria	Buchnera	0.008	0	0	0	0	0	0	0	0.089	0	0	0	0	0	0	0	0	0	0	0	0	0	0	0
ASV_1354	8.037	6.643	0.00831667	Proteobacteria	Buchnera	0.009	0	0	0	0.096	0	0	0	0	0	0	0	0	0	0	0	0	0	0	0	0	0	0	0
ASV_1609	8.285	6.868	0.00533733	Proteobacteria	Buchnera	0.007	0	0	0	0	0	0.081	0	0	0	0	0	0	0	0	0	0	0	0	0	0	0	0	0
ASV_1619	8.754	7.302	0.00220546	Proteobacteria	Buchnera	0.007	0	0	0	0	0	0	0	0.075	0	0	0	0	0	0	0	0	0	0	0	0	0	0	0
ASV_1633	8.188	6.78	0.00635176	Firmicutes	Lactobacillus	0.007	0	0	0	0	0	0.032	0	0	0.049	0	0	0	0	0	0	0	0	0	0	0	0	0	0
ASV_1967	8.504	7.069	0.00355806	Proteobacteria	Buchnera	0.006	0	0	0	0	0	0	0	0.063	0	0	0	0	0	0	0	0	0	0	0	0	0	0	0
ASV_2773	8.064	6.669	0.00791837	Proteobacteria	Acinetobacter	0.004	0	0	0	0	0	0	0	0.047	0	0	0	0	0	0	0	0	0	0	0	0	0	0	0
ASV_2774	8.064	6.669	0.00791837	Proteobacteria	Buchnera	0.004	0	0	0	0	0	0	0	0.047	0	0	0	0	0	0	0	0	0	0	0	0	0	0	0
ASV_2938	7.98	6.593	0.00918487	Proteobacteria	NA	0.004	0	0	0	0	0	0	0	0.044	0	0	0	0	0	0	0	0	0	0	0	0	0	0	0
